# Supplementary material for: Evaluation of the Cardiovascular Effects of Coriandrum sativum and Citrus limon to Treat Arsenic-Induced Endothelial Damage and Hypertension in Rats
Source: Life (Basel). 2022 Nov 10;12(11):1842. doi: 10.3390/life12111842 (PMC9695286; doi:10.3390/life12111842)
Supplement: Supplementary file 1 [file life-12-01842-s001.zip]

Archive with 1 entries (1 files):
- life-1949353-supplementary.pdf
